# Supplementary material for: 7-Acetoxyhorminone from Salvia multicaulis Vahl. as Promising Inhibitor of 3-Hydroxy-3-methylglutaryl Coenzyme A (HMG-CoA) Reductase
Source: Pharmaceuticals (Basel). 2022 Feb 4;15(2):198. doi: 10.3390/ph15020198 (PMC8880194; doi:10.3390/ph15020198)
Supplement: Supplementary file 1 [file pharmaceuticals-15-00198-s001.zip]

Archive with 1 entries (1 files):
- pharmaceuticals-1551664-supplementary.pdf
